# Supplementary material for: The Risk Factors Associated with the Carriage to Critical Antimicrobial-Resistant Escherichia coli in Healthy Household Dogs: A One Health Perspective
Source: Animals (Basel). 2025 May 8;15(10):1357. doi: 10.3390/ani15101357 (PMC12108178; doi:10.3390/ani15101357)
Supplement: Supplementary file 1 [file animals-15-01357-s001.zip]

Archive with 1 entries (1 files):
- animals-3597185-supplementary.pdf
